# Supplementary material for: NcGRA7 and NcROP40 Play a Role in the Virulence of Neospora caninum in a Pregnant Mouse Model
Source: Pathogens. 2022 Aug 31;11(9):998. doi: 10.3390/pathogens11090998 (PMC9506596; doi:10.3390/pathogens11090998)
Supplement: Supplementary file 1 [file pathogens-11-00998-s001.zip]

Archive with 1 entries (1 files):
- pathogens-1865666-supplementary.pdf
